# Supplementary material for: Clostridium sticklandii, a specialist in amino acid degradation:revisiting its metabolism through its genome sequence
Source: BMC Genomics. 2010 Oct 11;11:555. doi: 10.1186/1471-2164-11-555 (PMC3091704; doi:10.1186/1471-2164-11-555)
Supplement: Additional file 8 — Presence of characteristic enzymes of the glycine synthase (Gcv proteins)/glycine reductase (Grd proteins) and Wood-Ljungdahl (CODH proteins) pathway in microbial genomes. Complete and WGS microbial genomes (as of May 6th, 2010) were scanned for some selected characteristic orthologous genes coding for carbon monoxide dehydrogenase/acetyl-CoA synthetase (Wood-Ljungdahl pathway), glycine reductase (Stickland reaction), and the glycine synthase (gcv-system) using a blastx search with stringent criteria (40% of positive residues over at least 80% of the length of the reference protein). For each target genome, the presence/absence of each protein was summarized in a 1/0 vector. Those WGS microbial genomes which do not contain all genes of both pathways are omitted. [file 1471-2164-11-555-S8.XLS]

## Sheet: Feuille1
Strain	Status	GcvT	GcvH	GcvPA	GcvPB	GcvL	GrdE	GrdC	GrdA	GrdB	GrdD	CODH(b)	CODH(a)	Number of hits
Alkaliphilus metalliredigens QYMF	Complete	1	1	1	1	1	1	1	1	1	1	1	1	12
Carboxydothermus hydrogenoformans Z-2901	Complete	1	1	1	1	1	1	1	1	1	1	1	1	12
Clostridium carboxidivorans P7	WGS	1	1	1	1	1	1	1	1	1	1	1	1	12
Clostridium difficile 630	Complete	1	1	1	1	1	1	1	1	1	1	1	1	12
Clostridium difficile R20291	Complete	1	1	1	1	1	1	1	1	1	1	1	1	12
Clostridium difficile ATCC 43255	WGS	1	1	1	1	1	1	1	1	1	1	1	1	12
Clostridium difficile CIP 107932	WGS	1	1	1	1	1	1	1	1	1	1	1	1	12
Clostridium difficile QCD-23m63	WGS	1	1	1	1	1	1	1	1	1	1	1	1	12
Clostridium difficile QCD-32g58	WGS	1	1	1	1	1	1	1	1	1	1	1	1	12
Clostridium difficile QCD-37x79	WGS	1	1	1	1	1	1	1	1	1	1	1	1	12
Clostridium difficile QCD-63q42	WGS	1	1	1	1	1	1	1	1	1	1	1	1	12
Clostridium difficile QCD-66c26	WGS	1	1	1	1	1	1	1	1	1	1	1	1	12
Clostridium difficile QCD-76w55	WGS	1	1	1	1	1	1	1	1	1	1	1	1	12
Clostridium difficile QCD-97b34	WGS	1	1	1	1	1	1	1	1	1	1	1	1	12
Clostridium botulinum A str. ATCC 19397	Complete	1	1	1	1	1	1	1	1	1	1	1	0	11
Clostridium botulinum A str. ATCC 312	Complete	1	1	1	1	1	1	1	1	1	1	1	0	11
Clostridium botulinum A str. Hall	Complete	1	1	1	1	1	1	1	1	1	1	1	0	11
Clostridium botulinum A2 str. Kyoto	Complete	1	1	1	1	1	1	1	1	1	1	1	0	11
Clostridium botulinum A3 str. Loch Maree	Complete	1	1	1	1	1	1	1	1	1	1	1	0	11
Clostridium botulinum B1 str. Okra	Complete	1	1	1	1	1	1	1	1	1	1	1	0	11
Clostridium botulinum F str. Langeland	Complete	1	1	1	1	1	1	1	1	1	1	1	0	11
Natranaerobius thermophilus JW/NM-WN-LF	Complete	1	1	1	1	1	1	1	1	1	1	1	0	11
Desulfovibrio desulfuricans subsp. desulfuricans str. ATCC 27774	Complete	1	1	1	1	1	1	1	1	1	1	1	0	11
Clostridium botulinum Ba4 str. 657	Complete	1	1	1	1	1	1	1	1	1	1	1	0	11
Alkaliphilus oremlandii OhILAs	Complete	1	1	1	1	1	1	1	1	1	1	0	0	10
Aminobacterium colombiense DSM 12261	Complete	1	1	1	1	1	1	1	1	1	1	0	0	10
Coprothermobacter proteolyticus DSM 5265	Complete	1	1	1	1	1	1	1	1	1	1	0	0	10
Finegoldia magna ATCC 29328	Complete	1	1	1	1	1	1	1	1	1	1	0	0	10
Symbiobacterium thermophilum IAM 14863	Complete	1	1	1	1	1	1	1	1	1	1	0	0	10
Treponema denticola ATCC 35405	Complete	1	1	1	1	1	1	1	1	1	1	0	0	10
Escherichia fergusonii ATCC 35469	Complete	1	1	1	1	1	1	1	1	1	1	0	0	10
Photobacterium profundum SS9	Complete	1	1	1	1	1	1	1	1	1	1	0	0	10
Thermoanaerobacter tengcongensis MB4	Complete	1	1	1	1	1	1	1	0	0	1	1	0	9
Desulfitobacterium hafniense DCB-2	Complete	1	1	1	1	1	0	0	0	0	0	1	1	7
Desulfitobacterium hafniense Y51	Complete	1	1	1	1	1	0	0	0	0	0	1	1	7
Desulfobacterium autotrophicum HRM2	Complete	1	1	1	1	1	0	0	0	0	0	1	1	7
Moorella thermoacetica ATCC 39073	Complete	1	1	1	1	1	0	0	0	0	0	1	1	7
Slackia heliotrinireducens DSM 20476	Complete	0	0	0	0	1	1	1	1	1	1	0	0	6
Thermanaerovibrio acidaminovorans DSM 6589	Complete	0	0	0	0	1	1	1	1	1	1	0	0	6
Azotobacter vinelandii DJ	Complete	1	1	1	1	1	0	0	0	0	0	1	0	6
Chlorobaculum parvum NCIB 8327	Complete	1	1	1	1	1	0	0	0	0	0	1	0	6
